# Supplementary material for: New genus of the family Laophontidae T. Scott, 1905 (Copepoda, Harpacticoida) from Hupo on the eastern coast of Korea
Source: Biodivers Data J. 2024 Feb 12;12:e108106. doi: 10.3897/BDJ.12.e108106 (PMC10880020; doi:10.3897/BDJ.12.e108106)
Supplement: XML Treatment for Strictlaophonte [file BDJ.12.e108106-treatment1.xml]

<!DOCTYPE tp:taxon-treatment
  PUBLIC "-//TaxonX//DTD Taxonomic Treatment Publishing DTD v0 20100105//EN" "tax-treatment-NSO.dtd">
<tp:taxon-treatment xmlns:tp="http://www.plazi.org/taxpub"><tp:treatment-meta><mixed-citation publication-type="journal"><person-group><name><surname>Oh</surname><given-names>Je Hyeok</given-names></name><name><surname>Kim</surname><given-names>Dongsung</given-names></name><name><surname>Lee</surname><given-names>Wonchoel</given-names></name></person-group><article-title>New genus of the family <tp:taxon-name><tp:taxon-name-part taxon-name-part-type="family">Laophontidae</tp:taxon-name-part></tp:taxon-name> T. Scott, 1905 (<tp:taxon-name><tp:taxon-name-part taxon-name-part-type="subclass">Copepoda</tp:taxon-name-part></tp:taxon-name>, <tp:taxon-name><tp:taxon-name-part taxon-name-part-type="order">Harpacticoida</tp:taxon-name-part></tp:taxon-name>) from Hupo on the eastern coast of Korea</article-title><source>Biodivers Data J</source><day>12</day><month>02</month><year>2024</year><volume>12</volume><pub-id pub-id-type="doi">10.3897/BDJ.12.e108106</pub-id></mixed-citation></tp:treatment-meta><tp:nomenclature><tp:taxon-name>
            <object-id xmlns:xlink="http://www.w3.org/1999/xlink" content-type="arpha" xlink:type="simple">E07DE873-510C-5050-A25B-476C5D1CB9FC</object-id>
            <tp:taxon-name-part taxon-name-part-type="genus">Strictlaophonte</tp:taxon-name-part>
            <object-id xmlns:xlink="http://www.w3.org/1999/xlink" content-type="zoobank" xlink:type="simple" object-id-type="ZooBank">8F853C9B-209B-4046-8E13-C8EA3EE618D7</object-id>
          </tp:taxon-name><tp:taxon-authority>Oh, Kim &amp; Lee</tp:taxon-authority><tp:taxon-status xmlns:xlink="http://www.w3.org/1999/xlink" xlink:type="simple">gen. nov.</tp:taxon-status><tp:nomenclature-citation-list><tp:nomenclature-citation><tp:taxon-name>
                <tp:taxon-name-part taxon-name-part-type="genus">Strictlaophonte</tp:taxon-name-part>
                <tp:taxon-name-part taxon-name-part-type="species">hupoensis</tp:taxon-name-part>
              </tp:taxon-name><comment> Oh, Kim &amp; Lee, 2024. Type species.</comment></tp:nomenclature-citation></tp:nomenclature-citation-list></tp:nomenclature><tp:treatment-sec sec-type="Diagnosis"><title>Diagnosis</title><p><tp:taxon-name><tp:taxon-name-part taxon-name-part-type="family">Laophontidae</tp:taxon-name-part></tp:taxon-name>. Body slender, sub-cylindrical; urosome narrower than prosome and cephalothorax with integument coverted in pitted marks. Rostrum triangular and completely fused to cephalothorax. Genital field with pair of P6 widely separated and each leg represented by 2 setae. Sexual dimorphism in antennules, P3, P5, P6 and genital segmentation. Anal operculum convex, anal opening bordered by setular rows. Caudal rami with right and left rami including terminal seta tightly attached to each other. Antennule 7-segmented in female, 8-segmented in male; second segment with horn-shaped integumental protuberance. Antennary exopod with 4 setae. P1 exopod small, 2-segmented, not exceeding middle of Enp-1. P2-P4 all endopods 2-segmented and exopod 3-segmented, except male P3 endopod 3-segmented; enp-1 without inner and outer setae. Male P3 Enp-2 with 1 strong inner apophysis. Female P5 with 5 setae on endopod and 4 on exopod; endopodal lobe exceeding distal margin of small exopod; male endopodal and exopodal lobes vestigial, the former with 2 and the latter 3 setae. Type species monotypic.</p></tp:treatment-sec><tp:treatment-sec sec-type="Etymology"><title>Etymology</title><p>The generic name is derived from the Latin 'strictus', meaning 'close' or 'tight', referring to the tightly attached caudal rami (including main setae on both rami).</p></tp:treatment-sec></tp:taxon-treatment>
